# Supplementary material for: Colon-Targeted Poly(ADP-ribose) Polymerase Inhibitors Synergize Therapeutic Effects of Mesalazine Against Rat Colitis Induced by 2,4-Dinitrobenzenesulfonic Acid
Source: Pharmaceutics. 2024 Dec 2;16(12):1546. doi: 10.3390/pharmaceutics16121546 (PMC11728683; doi:10.3390/pharmaceutics16121546)
Supplement: Supplementary file 1 [file pharmaceutics-16-01546-s001.zip]

Archive with 1 entries (1 files):
- pharmaceutics-3303784-supplementary.pdf
